# Supplementary material for: Cerebrospinal fluid metabolomic signatures in paediatric MOGAD and POMS
Source: Front Immunol. 2026 Jan 2;16:1650785. doi: 10.3389/fimmu.2025.1650785 (PMC12808355; doi:10.3389/fimmu.2025.1650785)
Supplement: Supplementary file 2 [file Table1.xlsx]

## Sheet: Complete_Analysis
Metabolite	MOGAD_n	POMS_n	MOGAD_mean	MOGAD_sd	MOGAD_median	POMS_mean	POMS_sd	POMS_median	p_value	q_value_BH	FDR_significant	Cliffs_delta	Cliffs_delta_CI_lower	Cliffs_delta_CI_upper	Cliffs_delta_interpretation	Hedges_g	Hedges_g_CI_lower	Hedges_g_CI_upper
N,N-Dimethyl-L-Histidine	8	9	1.37328e+07	1.18621e+07	1.0074e+07	1.01728e+06	408047	1.09838e+06	8.22707e-05	0.00246812	TRUE	1	1	1	large	1.48837	0.938457	2.98769
DG(P-23:0)	8	9	2.84209e+06	7.25398e+06	201087	25542.2	47394.3	9596.36	0.000575895	0.00863842	TRUE	0.916667	0.666667	1	large	0.539464	0.508833	1.9977
Suberic acid	8	9	7.34394e+06	4.66574e+06	6.23741e+06	2.77605e+06	1.36483e+06	2.19555e+06	0.00156314	0.0117236	TRUE	0.861111	0.555556	1	large	1.29828	0.659779	2.53973
2,2'-(2,6-Pyridinediyl)bis(N,N,N',N'-tetramethyl-1,3-propanediamine)	8	9	1.65219e+06	1.38423e+06	1.42972e+06	65137.9	45093.3	52153.9	0.00156314	0.0117236	TRUE	0.861111	0.555556	1	large	1.59203	0.996444	3.40848
Ethylmalonic acid	8	9	1.52668e+06	882332	1.35556e+06	486080	262346	394055	0.00246812	0.0123406	TRUE	0.833333	0.472222	1	large	1.56164	0.932567	3.2268
Azelaic acid	8	9	1.5155e+07	1.38878e+07	1.08882e+07	4.96796e+06	2.00172e+06	3.88877e+06	0.00246812	0.0123406	TRUE	0.833333	0.498611	1	large	1.00729	0.661255	2.42473
L-(+)-Leucine	8	9	3.78256e+06	4.00238e+06	2.59536e+06	282018	147850	301077	0.0111065	0.0256305	TRUE	0.722222	0.277778	1	large	1.21426	0.773206	2.36522
L-Glutamic acid	8	9	1.75146e+06	1.23484e+06	1.71608e+06	616179	716476	352485	0.0111065	0.0256305	TRUE	0.722222	0.277778	1	large	1.08552	0.216187	2.55714
Capryloylglycine	8	9	819604	734286	665056	132379	37670.9	136771	0.00789798	0.0256305	TRUE	0.75	0.25	1	large	1.29842	0.765838	2.46243
10-Hydroxydecanoic acid	8	9	410444	282171	385571	150947	68049.7	124362	0.0111065	0.0256305	TRUE	0.722222	0.305556	1	large	1.23731	0.639678	2.55958
TAG 56:4; TAG 18:1-20:1-18:2	8	9	1.31293e+06	1.13794e+06	1.02511e+06	6.74751e+06	5.78029e+06	5.02426e+06	0.0111065	0.0256305	TRUE	-0.722222	-1	-0.304861	large	-1.20174	-2.1037	-0.71341
PE 40:4; PE 20:2-20:2	8	9	624652	953913	365614	1.35249e+06	530154	1.15856e+06	0.00789798	0.0256305	TRUE	-0.75	-1	-0.25	large	-0.911406	-3.55189	0.0510837
11-Aminoundecanoic acid	8	9	1.10737e+08	6.86684e+07	1.26335e+08	3.59424e+07	3.90313e+07	1.76659e+07	0.0111065	0.0256305	TRUE	0.722222	0.305556	1	large	1.29332	0.433004	3.03103
Pipercitine	8	9	693852	764035	333801	8360.68	1583.37	8112.96	0.0152201	0.0304401	TRUE	0.694444	0.166667	1	large	1.24658	0.799741	2.26387
3-Methylhistidine	8	9	6.31425e+06	1.61102e+07	268739	7.54213e+06	5.01733e+06	6.89335e+06	0.0152201	0.0304401	TRUE	-0.694444	-1	-0.194444	large	-0.100475	-3.16732	0.651015
Nicotinamide	8	9	1.89283e+06	1.32082e+06	1.71302e+06	717676	348351	634955	0.0206499	0.0387186	TRUE	0.666667	0.222222	0.945139	large	1.1898	0.561155	2.41766
PE P-18:1_22:6	8	9	4.89606e+06	3.63129e+06	4.67262e+06	585964	1.02111e+06	67984.7	0.0273961	0.0456602	TRUE	0.638889	0.111111	1	large	1.57933	0.71299	3.79249
Capryloylglycine.1	8	9	556945	398492	370979	193371	92383.8	157279	0.0273961	0.0456602	TRUE	0.638889	0.166667	1	large	1.23044	0.60411	2.43885
Theobromine	8	9	2.62009e+06	5.48314e+06	428995	8.68664e+06	9.1627e+06	5.72003e+06	0.0359523	0.0539284	FALSE	-0.611111	-1	-0.111111	large	-0.750872	-1.71741	0.059934
(4E)-4-(Hexadecylimino)pentanoic acid	8	9	1.80705e+06	3.04179e+06	426979	23765.4	15319.2	20343.7	0.0359523	0.0539284	FALSE	0.611111	0.0555556	1	large	0.814549	0.572924	1.78669
Piperidine	8	9	6.24786e+07	8.17737e+07	2.95734e+07	1.80426e+07	9.91737e+06	1.37219e+07	0.0464007	0.0556808	FALSE	0.583333	0.0826389	1	large	0.748745	0.355309	1.57884
Mesaconic acid	8	9	1.00684e+07	1.7757e+07	686954	2.47258e+07	2.08143e+07	2.46135e+07	0.0464007	0.0556808	FALSE	-0.583333	-1	-0.0555556	large	-0.715367	-2.02805	0.128459
N-Acetyl-1-aspartylglutamic acid	8	9	4.15994e+06	1.86896e+06	3.89789e+06	2.30729e+06	1.08615e+06	1.86013e+06	0.0464007	0.0556808	FALSE	0.583333	0.0555556	1	large	1.16989	0.304249	2.83762
L-Glutamic acid.1	8	9	2.70585e+06	2.15183e+06	2.53988e+06	972793	1.33498e+06	558557	0.0464007	0.0556808	FALSE	0.583333	0.0555556	1	large	0.932556	0.0840849	2.44865
N-Methyl-N-(1-phenylethyl)-1-hexadecanamine	8	9	5.32672e+07	1.71555e+07	4.94521e+07	3.15167e+07	3.46686e+07	1.62299e+07	0.0464007	0.0556808	FALSE	0.583333	0.0555556	1	large	0.73997	-0.0961043	5.98595
Citric acid	8	9	3.97935e+06	5.14002e+06	1.05231e+06	9.51287e+06	5.8334e+06	8.57494e+06	0.0592349	0.0658165	FALSE	-0.555556	-1	-0.0277778	large	-0.95136	-2.47557	-0.0937092
18:2 Cholesterol ester	8	9	2.89812e+06	3.93644e+06	1.57138e+06	497632	1.29278e+06	68599.4	0.0592349	0.0658165	FALSE	0.555556	0	1	large	0.799442	0.0426322	1.74063
N8-Acetylspermidine	8	8	6.23043e+06	6.63784e+06	3.20357e+06	1.32044e+07	4.49466e+06	1.20309e+07	0.0649573	0.0695971	FALSE	-0.5625	-1	0	large	-1.1632	-4.20863	-0.251812
PE 40:5; PE 20:2-20:3	8	9	436945	331569	421544	1.04255e+06	674704	1.29149e+06	0.0748708	0.0774525	FALSE	-0.527778	-0.944444	0	large	-1.05995	-2.65388	-0.255355
Vitamin C	8	9	177830	287228	26137.7	280302	207597	277560	0.541423	0.541423	FALSE	-0.194444	-0.777778	0.416667	small	-0.392246	-2.04431	0.487715

## Sheet: Summary_Table
Metabolite	p_value	q_value_BH	Significance	Cliffs_delta	Cliffs_delta_CI_lower	Cliffs_delta_CI_upper	Cliffs_delta_interpretation	Direction	Hedges_g	Hedges_g_CI_lower	Hedges_g_CI_upper
N,N-Dimethyl-L-Histidine	8.22707e-05	0.00246812	***	1	1	1	large	MOGAD > POMS	1.48837	0.938457	2.98769
DG(P-23:0)	0.000575895	0.00863842	***	0.916667	0.666667	1	large	MOGAD > POMS	0.539464	0.508833	1.9977
Suberic acid	0.00156314	0.0117236	**	0.861111	0.555556	1	large	MOGAD > POMS	1.29828	0.659779	2.53973
2,2'-(2,6-Pyridinediyl)bis(N,N,N',N'-tetramethyl-1,3-propanediamine)	0.00156314	0.0117236	**	0.861111	0.555556	1	large	MOGAD > POMS	1.59203	0.996444	3.40848
Ethylmalonic acid	0.00246812	0.0123406	**	0.833333	0.472222	1	large	MOGAD > POMS	1.56164	0.932567	3.2268
Azelaic acid	0.00246812	0.0123406	**	0.833333	0.498611	1	large	MOGAD > POMS	1.00729	0.661255	2.42473
L-(+)-Leucine	0.0111065	0.0256305	**	0.722222	0.277778	1	large	MOGAD > POMS	1.21426	0.773206	2.36522
L-Glutamic acid	0.0111065	0.0256305	**	0.722222	0.277778	1	large	MOGAD > POMS	1.08552	0.216187	2.55714
Capryloylglycine	0.00789798	0.0256305	**	0.75	0.25	1	large	MOGAD > POMS	1.29842	0.765838	2.46243
10-Hydroxydecanoic acid	0.0111065	0.0256305	**	0.722222	0.305556	1	large	MOGAD > POMS	1.23731	0.639678	2.55958
TAG 56:4; TAG 18:1-20:1-18:2	0.0111065	0.0256305	**	-0.722222	-1	-0.304861	large	POMS > MOGAD	-1.20174	-2.1037	-0.71341
PE 40:4; PE 20:2-20:2	0.00789798	0.0256305	**	-0.75	-1	-0.25	large	POMS > MOGAD	-0.911406	-3.55189	0.0510837
11-Aminoundecanoic acid	0.0111065	0.0256305	**	0.722222	0.305556	1	large	MOGAD > POMS	1.29332	0.433004	3.03103
Pipercitine	0.0152201	0.0304401	**	0.694444	0.166667	1	large	MOGAD > POMS	1.24658	0.799741	2.26387
3-Methylhistidine	0.0152201	0.0304401	**	-0.694444	-1	-0.194444	large	POMS > MOGAD	-0.100475	-3.16732	0.651015
Nicotinamide	0.0206499	0.0387186	**	0.666667	0.222222	0.945139	large	MOGAD > POMS	1.1898	0.561155	2.41766
PE P-18:1_22:6	0.0273961	0.0456602	**	0.638889	0.111111	1	large	MOGAD > POMS	1.57933	0.71299	3.79249
Capryloylglycine.1	0.0273961	0.0456602	**	0.638889	0.166667	1	large	MOGAD > POMS	1.23044	0.60411	2.43885
Theobromine	0.0359523	0.0539284	*	-0.611111	-1	-0.111111	large	POMS > MOGAD	-0.750872	-1.71741	0.059934
(4E)-4-(Hexadecylimino)pentanoic acid	0.0359523	0.0539284	*	0.611111	0.0555556	1	large	MOGAD > POMS	0.814549	0.572924	1.78669
Piperidine	0.0464007	0.0556808	*	0.583333	0.0826389	1	large	MOGAD > POMS	0.748745	0.355309	1.57884
Mesaconic acid	0.0464007	0.0556808	*	-0.583333	-1	-0.0555556	large	POMS > MOGAD	-0.715367	-2.02805	0.128459
N-Acetyl-1-aspartylglutamic acid	0.0464007	0.0556808	*	0.583333	0.0555556	1	large	MOGAD > POMS	1.16989	0.304249	2.83762
L-Glutamic acid.1	0.0464007	0.0556808	*	0.583333	0.0555556	1	large	MOGAD > POMS	0.932556	0.0840849	2.44865
N-Methyl-N-(1-phenylethyl)-1-hexadecanamine	0.0464007	0.0556808	*	0.583333	0.0555556	1	large	MOGAD > POMS	0.73997	-0.0961043	5.98595
Citric acid	0.0592349	0.0658165	*	-0.555556	-1	-0.0277778	large	POMS > MOGAD	-0.95136	-2.47557	-0.0937092
18:2 Cholesterol ester	0.0592349	0.0658165	*	0.555556	0	1	large	MOGAD > POMS	0.799442	0.0426322	1.74063
N8-Acetylspermidine	0.0649573	0.0695971	*	-0.5625	-1	0	large	POMS > MOGAD	-1.1632	-4.20863	-0.251812
PE 40:5; PE 20:2-20:3	0.0748708	0.0774525	*	-0.527778	-0.944444	0	large	POMS > MOGAD	-1.05995	-2.65388	-0.255355
Vitamin C	0.541423	0.541423		-0.194444	-0.777778	0.416667	small	POMS > MOGAD	-0.392246	-2.04431	0.487715

## Sheet: Target_6_Lipids
Metabolite	MOGAD_n	POMS_n	MOGAD_mean	MOGAD_sd	MOGAD_median	POMS_mean	POMS_sd	POMS_median	p_value	q_value_BH	FDR_significant	Cliffs_delta	Cliffs_delta_CI_lower	Cliffs_delta_CI_upper	Cliffs_delta_interpretation	Hedges_g	Hedges_g_CI_lower	Hedges_g_CI_upper
DG(P-23:0)	8	9	2.84209e+06	7.25398e+06	201087	25542.2	47394.3	9596.36	0.000575895	0.00863842	TRUE	0.916667	0.666667	1	large	0.539464	0.508833	1.9977
TAG 56:4; TAG 18:1-20:1-18:2	8	9	1.31293e+06	1.13794e+06	1.02511e+06	6.74751e+06	5.78029e+06	5.02426e+06	0.0111065	0.0256305	TRUE	-0.722222	-1	-0.304861	large	-1.20174	-2.1037	-0.71341
PE 40:4; PE 20:2-20:2	8	9	624652	953913	365614	1.35249e+06	530154	1.15856e+06	0.00789798	0.0256305	TRUE	-0.75	-1	-0.25	large	-0.911406	-3.55189	0.0510837
PE P-18:1_22:6	8	9	4.89606e+06	3.63129e+06	4.67262e+06	585964	1.02111e+06	67984.7	0.0273961	0.0456602	TRUE	0.638889	0.111111	1	large	1.57933	0.71299	3.79249
18:2 Cholesterol ester	8	9	2.89812e+06	3.93644e+06	1.57138e+06	497632	1.29278e+06	68599.4	0.0592349	0.0658165	FALSE	0.555556	0	1	large	0.799442	0.0426322	1.74063
PE 40:5; PE 20:2-20:3	8	9	436945	331569	421544	1.04255e+06	674704	1.29149e+06	0.0748708	0.0774525	FALSE	-0.527778	-0.944444	0	large	-1.05995	-2.65388	-0.255355

## Sheet: FDR_Significant_q<0.05
Metabolite	MOGAD_n	POMS_n	MOGAD_mean	MOGAD_sd	MOGAD_median	POMS_mean	POMS_sd	POMS_median	p_value	q_value_BH	FDR_significant	Cliffs_delta	Cliffs_delta_CI_lower	Cliffs_delta_CI_upper	Cliffs_delta_interpretation	Hedges_g	Hedges_g_CI_lower	Hedges_g_CI_upper
N,N-Dimethyl-L-Histidine	8	9	1.37328e+07	1.18621e+07	1.0074e+07	1.01728e+06	408047	1.09838e+06	8.22707e-05	0.00246812	TRUE	1	1	1	large	1.48837	0.938457	2.98769
DG(P-23:0)	8	9	2.84209e+06	7.25398e+06	201087	25542.2	47394.3	9596.36	0.000575895	0.00863842	TRUE	0.916667	0.666667	1	large	0.539464	0.508833	1.9977
Suberic acid	8	9	7.34394e+06	4.66574e+06	6.23741e+06	2.77605e+06	1.36483e+06	2.19555e+06	0.00156314	0.0117236	TRUE	0.861111	0.555556	1	large	1.29828	0.659779	2.53973
2,2'-(2,6-Pyridinediyl)bis(N,N,N',N'-tetramethyl-1,3-propanediamine)	8	9	1.65219e+06	1.38423e+06	1.42972e+06	65137.9	45093.3	52153.9	0.00156314	0.0117236	TRUE	0.861111	0.555556	1	large	1.59203	0.996444	3.40848
Ethylmalonic acid	8	9	1.52668e+06	882332	1.35556e+06	486080	262346	394055	0.00246812	0.0123406	TRUE	0.833333	0.472222	1	large	1.56164	0.932567	3.2268
Azelaic acid	8	9	1.5155e+07	1.38878e+07	1.08882e+07	4.96796e+06	2.00172e+06	3.88877e+06	0.00246812	0.0123406	TRUE	0.833333	0.498611	1	large	1.00729	0.661255	2.42473
L-(+)-Leucine	8	9	3.78256e+06	4.00238e+06	2.59536e+06	282018	147850	301077	0.0111065	0.0256305	TRUE	0.722222	0.277778	1	large	1.21426	0.773206	2.36522
L-Glutamic acid	8	9	1.75146e+06	1.23484e+06	1.71608e+06	616179	716476	352485	0.0111065	0.0256305	TRUE	0.722222	0.277778	1	large	1.08552	0.216187	2.55714
Capryloylglycine	8	9	819604	734286	665056	132379	37670.9	136771	0.00789798	0.0256305	TRUE	0.75	0.25	1	large	1.29842	0.765838	2.46243
10-Hydroxydecanoic acid	8	9	410444	282171	385571	150947	68049.7	124362	0.0111065	0.0256305	TRUE	0.722222	0.305556	1	large	1.23731	0.639678	2.55958
TAG 56:4; TAG 18:1-20:1-18:2	8	9	1.31293e+06	1.13794e+06	1.02511e+06	6.74751e+06	5.78029e+06	5.02426e+06	0.0111065	0.0256305	TRUE	-0.722222	-1	-0.304861	large	-1.20174	-2.1037	-0.71341
PE 40:4; PE 20:2-20:2	8	9	624652	953913	365614	1.35249e+06	530154	1.15856e+06	0.00789798	0.0256305	TRUE	-0.75	-1	-0.25	large	-0.911406	-3.55189	0.0510837
11-Aminoundecanoic acid	8	9	1.10737e+08	6.86684e+07	1.26335e+08	3.59424e+07	3.90313e+07	1.76659e+07	0.0111065	0.0256305	TRUE	0.722222	0.305556	1	large	1.29332	0.433004	3.03103
Pipercitine	8	9	693852	764035	333801	8360.68	1583.37	8112.96	0.0152201	0.0304401	TRUE	0.694444	0.166667	1	large	1.24658	0.799741	2.26387
3-Methylhistidine	8	9	6.31425e+06	1.61102e+07	268739	7.54213e+06	5.01733e+06	6.89335e+06	0.0152201	0.0304401	TRUE	-0.694444	-1	-0.194444	large	-0.100475	-3.16732	0.651015
Nicotinamide	8	9	1.89283e+06	1.32082e+06	1.71302e+06	717676	348351	634955	0.0206499	0.0387186	TRUE	0.666667	0.222222	0.945139	large	1.1898	0.561155	2.41766
PE P-18:1_22:6	8	9	4.89606e+06	3.63129e+06	4.67262e+06	585964	1.02111e+06	67984.7	0.0273961	0.0456602	TRUE	0.638889	0.111111	1	large	1.57933	0.71299	3.79249
Capryloylglycine.1	8	9	556945	398492	370979	193371	92383.8	157279	0.0273961	0.0456602	TRUE	0.638889	0.166667	1	large	1.23044	0.60411	2.43885

## Sheet: Statistics_Summary
Category	Count	Percentage
Total metabolites tested	30	100%
Significance levels:
Nominal p < 0.05	25	83.3%
FDR q < 0.01	2	6.7%
FDR q < 0.05	18	60.0%
FDR q < 0.10	29	96.7%
Effect sizes (Cliff's delta):
Large (|δ| ≥ 0.474)	29	96.7%
Medium (|δ| ≥ 0.33)	0	0.0%
Small (|δ| ≥ 0.147)	1	3.3%
Negligible (|δ| < 0.147)	0	0.0%
Direction:
Higher in MOGAD	21	70.0%
Higher in POMS	9	30.0%
Robust findings:
Large effect + q < 0.05	18	60.0%
Large effect + 0.05 ≤ q < 0.10	11	36.7%

## Sheet: Methods
Method	Description
Statistical Test	Mann-Whitney U test (two-sided)
Multiple Testing Correction	Benjamini-Hochberg FDR correction
Effect Size (non-parametric)	Cliff's delta with 95% bootstrap CI
Effect Size (parametric)	Hedges' g (Cohen's d corrected for small samples) with 95% bootstrap CI
Confidence Intervals	10,000 bootstrap iterations, percentile method
Interpretation Guide:
p-value	Nominal p-value before multiple testing correction
q-value (FDR)	False Discovery Rate adjusted p-value
Cliff's delta (δ)	Non-parametric effect size (ordinal dominance)
|δ| < 0.147	Negligible effect
0.147 ≤ |δ| < 0.33	Small effect
0.33 ≤ |δ| < 0.474	Medium effect
|δ| ≥ 0.474	Large effect
Hedges' g	Parametric effect size (standardized mean difference)
|g| < 0.2	Small effect
0.2 ≤ |g| < 0.5	Medium effect
0.5 ≤ |g| < 0.8	Large effect
|g| ≥ 0.8	Very large effect
